# Supplementary material for: Visual and non-visual properties of filters manipulating short-wavelength light
Source: Ophthalmic Physiol Opt. 2019 Nov 6;39(6):459–68. doi: 10.1111/opo.12648 (PMC6887545; doi:10.1111/opo.12648)
Supplement: Supplementary file 2 — Supplementary file2 (CSV 6.70 KB) Data S1. Visual and non-visual properties of the examined filters. [file 44402_2019_3906008_MOESM2_ESM.csv]

Manufacturer	Product name	Filter type	Luminous transmittance [%]	Melanopsin transmittance [%]	Colour difference	Gamut reduction [%]
3M	2846 red-orange	Safety lenses	49.3	7.6	0.13	2.6
Brain Power Inc.	DiamondDye 540 nm	Medical	18.1	1.4	0.16	4.2
Brain Power Inc.	DiamondDye 550 nm	Medical	26.1	1.2	0.21	3
Brain Power Inc.	Driver Tint	Task-specific -- Driving	18	1.2	0.17	2.5
Brain Power Inc.	Euro-Brown	Medical	13.7	6.5	0.09	39.6
Brain Power Inc.	FL-41 Tint	Medical	28.4	11.1	0.11	60
Brain Power Inc.	Golf Tint	Task-specific -- Sports	29.3	22.8	0.04	78.4
Brain Power Inc.	Monochrome 600 nm	Medical	5.2	0.5	0.3	8.3
Brain Power Inc.	Ski Tint	Task-specific -- Sports	18.8	9	0.11	34.3
Brain Power Inc.	Sport Tint	Task-specific -- Sports	25	15.6	0.08	51
Brain Power Inc.	Tennis Tint	Task-specific -- Sports	85.9	63.7	0.06	50.8
Brain Power Inc.	Winter Sun	Task-specific -- Other	80.1	42.8	0.09	13.4
Chron-Optic inc	N/A - orange lens	Task-specific -- Other	21.3	4.4	0.16	8.2
Chron-Optic inc.	N/A - orange lens	Task-specific -- Other	42.2	6.1	0.14	4.7
Chron-Optic inc.	N/A - orange lens	Task-specific -- Other	23.5	1	0.2	1.8
Corning	Corning 511	Medical	42.5	10.3	0.11	14.4
Corning	Corning 527	Medical	32.1	5.4	0.14	17.9
Corning	Corning 550	Medical	18.5	2.8	0.18	23.1
Corning	CPF550S	Medical	18.5	1.6	0.2	10
DAO-AG	0C1	Medical	75.6	49.9	0.05	60.2
DAO-AG	L400	Task-specific -- VDU use	93.1	91.6	0.01	94.5
DAO-AG	L41-A	Task-specific -- VDU use	82.6	77.5	0.01	95.2
DAO-AG	L41-B	Task-specific -- VDU use	70.6	59.8	0.02	95.6
DAO-AG	L41-C	Task-specific -- VDU use	45.1	26.6	0.07	83.1
DAO-AG	L450	Medical	80.7	46.2	0.09	15.6
DAO-AG	L480-50	Medical	44.9	36.9	0.03	79.5
DAO-AG	L480-75	Medical	22.7	15.7	0.06	62.4
DAO-AG	L480-90	Medical	6.8	3	0.1	25.7
DAO-AG	L500	Medical	70	34	0.08	36.3
DAO-AG	L500-H	Medical	62.6	18.9	0.1	4.4
DAO-AG	L511	Medical	49.7	8.9	0.13	3.6
DAO-AG	L511-H	Medical	50.7	8.9	0.12	2.2
DAO-AG	L527	Medical	41.9	4.9	0.14	2.2
DAO-AG	L527-H	Medical	45.1	5.6	0.14	1.9
DAO-AG	L540-50	Medical	48.7	17	0.1	23.3
DAO-AG	L540-70	Medical	31.5	5	0.13	5.8
DAO-AG	L550	Medical	31.5	1.8	0.18	2.7
DAO-AG	L585	Medical	16.3	0.8	0.25	3.4
DAO-AG	LC1-H	Medical	71	29.7	0.09	8.8
Eschenbach	450	Medical	81.3	52.6	0.07	30.9
Eschenbach	511	Medical	57.4	14.8	0.11	8.3
Eschenbach	527	Medical	43	5.5	0.14	5.1
Eschenbach	550	Medical	29.3	2.1	0.19	4.7
Eschenbach	450 POL	Medical	32.9	16.7	0.08	34.6
Eschenbach	511 POL	Medical	13.5	3	0.14	22
Eschenbach	527 POL	Medical	16.2	3.9	0.13	16.3
Eschenbach	550 POL	Medical	12.3	2.3	0.15	19.3
Eschenbach	Solar Shield Ultra	Medical	23.3	0.8	0.2	0.5
Eschenbach	Wellness PROTECT wp15	Medical	46.4	13.9	0.11	7.5
Essilor	Crizal Prevencia	Task-specific -- VDU use	96.8	90.9	0.01	90
Essilor	Orma RT 50%	Medical	26.1	17.9	0.06	66.6
Essilor	Orma RT 85%	Medical	12.1	5.3	0.11	49
Hoggan et al 2015	N/A - 480nm notch filter	Medical	59.2	40	0.03	96.4
Honeywell Uvex	SCT Orange	Safety lenses	37.6	2.1	0.16	0.6
Honeywell Uvex	SCT Orange (Ultraspec 2000)	Safety lenses	48.6	5.4	0.14	5.6
Hoya	BlueControl	Task-specific -- VDU use	97.1	92.2	0.01	94.5
JINS CO. LTD	Screen Clear	Task-specific -- VDU use	94	88.6	0.03	77
JINS CO. LTD	Screen Night	Task-specific -- VDU use	70.5	49.8	0.05	65.4
LowBlueLights	Blue Light Blocking Glasses-Sleep Glasses	Task-specific -- Other	39.5	2.3	0.16	0.4
Multilens	450	Medical	72.4	46.4	0.08	25.5
Multilens	511	Medical	48.5	10.5	0.12	11.8
Multilens	527	Medical	39	5.4	0.14	10.6
Multilens	550	Medical	17.2	2.5	0.21	18
Multilens	450 POL	Medical	25.3	14.6	0.07	45.1
Multilens	511 POL	Medical	21.1	8.1	0.09	28.5
Multilens	527 POL	Medical	15.7	4.7	0.12	29.9
Multilens	550 POL	Medical	8	1.6	0.19	26.9
Multilens	LLR Night Cover	Task-specific -- Driving	86.2	69.4	0.04	63.6
NoIR	47	Medical	43.5	30	0.07	61.2
NoIR	50	Task-specific -- Sports	83.6	48.4	0.09	11.2
NoIR	60	Task-specific -- Sports	44.3	3.2	0.15	0.2
NoIR	68	Task-specific -- VDU use	59.9	14.4	0.11	23.3
NoIR	72	Medical	56	44.1	0.04	86.8
NoIR	90	Medical	13	0.2	0.29	0.5
NoIR	93	Medical	5.6	0.2	0.28	1.5
NoIR	465	Task-specific -- Sports	76.3	35.5	0.09	21.1
NoIR	505	Task-specific -- Sports	26.4	4.1	0.13	3.6
NoIR	533	Task-specific -- Sports	22.6	7.2	0.11	43
NoIR	553	Medical	26.8	1.1	0.2	0.9
NoIR	570	Medical	12.2	0.5	0.22	2
NoIR	N/A - amber lens	Medical	46.5	3.7	0.15	0.7
OffenhŠuser + Berger GmbH	Laserschutzbrille 0000001012726 red	Safety lenses	23.9	0.6	0.23	1.4
OffenhŠuser + Berger GmbH	Laserschutzbrille 0000001012731 orange	Safety lenses	7.5	0.4	0.13	0.5
OffenhŠuser + Berger GmbH	Laserschutzbrille 0000003013447 red-orange	Safety lenses	23.2	0.7	0.19	0.6
OffenhŠuser + Berger GmbH	Laserschutzbrille 2054110000002 yellow	Safety lenses	58.6	9	0.12	0.2
OffenhŠuser + Berger GmbH	Laserschutzbrille 2054110000002 yellow	Safety lenses	58.3	8.9	0.12	0.4
Rodenstock	L660	Medical	16.9	4.5	0.11	13.3
Rodenstock	L660 80%	Medical	15.7	3.8	0.12	20.7
Rodenstock	L660 90%	Medical	9.5	2.3	0.12	23.6
Rosenblum et al 2000	N/A - filter albino patients	Medical	14.6	10.3	0.05	78.2
Rosenblum et al 2000	N/A - filter aphakic patients	Medical	86.5	73	0.03	77.3
Rosenblum et al 2000	N/A - filter initial cataract patients	Medical	75.6	47.5	0.06	51.2
SAF-T-CURE	ORANGE UV FILTER GLASSES	Safety lenses	41.1	2.7	0.16	0.6
solsecur / AugenLichtSchutz	red	Task-specific -- Other	42.4	12.6	0.11	33.1
solsecur / AugenLichtSchutz	red xd	Safety lenses	30.5	1.2	0.2	0
solsecur / AugenLichtSchutz	Typ31: P90	Medical	9	4	0.1	43.1
solsecur / AugenLichtSchutz	yellow sx	Task-specific -- Driving	70.3	35.3	0.08	28.4
SomniLight	Amber Sleep Glasses	Task-specific -- Other	25.6	0.9	0.21	1.3
SomniLight	Migraine Relief Lenses	Medical	5.6	0.6	0.3	8
Swiss Lens	Noflex	Task-specific -- VDU use	93.5	89.8	0.01	95.2
Swiss Lens	StressFree	Task-specific -- VDU use	97.2	94.8	0.01	95.9
SwissLens	SLF450	Medical	83.2	46.7	0.09	16.3
SwissLens	SLF511	Medical	46.4	5.8	0.14	1.9
SwissLens	SLF527	Medical	36.1	2.8	0.17	1.7
SwissLens	SLF550	Medical	20.3	0.7	0.24	2
Ultravision International	Soft contact lenses - orange	Medical	55.1	31.9	0.07	70.6
Woehlk	HydroFlexRP	Medical	13.4	2	0.15	16.5
Yamamoto Kogaku Co. Ltd	O 360S UV Orange	Safety lenses	40.5	2.2	0.17	0.2
Zeiss	BlueProtect	Task-specific -- VDU use	99.4	96.8	0.01	95.6
Zeiss	F540	Medical	50.2	12.2	0.11	11.6
Zeiss	F560	Medical	36.7	5.5	0.14	13.3
Zeiss	F580	Medical	23.3	1.5	0.22	6.1
Zeiss	F580	Medical	22.9	2.9	0.19	15.4
Zeiss	F60	Medical	21.3	6.1	0.11	31.5
Zeiss	F80	Medical	8.6	2.6	0.12	41
Zeiss	F90	Medical	4.3	2.2	0.1	67.8
Zeiss	Skylet Fun	Task-specific -- Other	27.9	10.1	0.1	45.4
Zeiss	Skylet Road	Task-specific -- Driving	19.4	11.3	0.07	55.4
Zeiss	Skylet Sport	Task-specific -- Sports	10	5.1	0.08	59.3
ZELTZER X-CHROM	N/A - final modified red contact lens	Medical	3.7	0.1	0.27	0.7
ZELTZER X-CHROM	N/A - modified red contact lens	Medical	8.1	0.6	0.24	11.7
