# Supplementary material for: Visual and non-visual properties of filters manipulating short-wavelength light
Source: Ophthalmic Physiol Opt. 2019 Nov 6;39(6):459–68. doi: 10.1111/opo.12648 (PMC6887545; doi:10.1111/opo.12648)
Supplement: Supplementary file 3 — Supplementary file3 (CSV 298 KB) Data S2. Spectral transmittances of the examined filters. [file 44402_2019_3906008_MOESM3_ESM.csv]

Manufacturer	Product name	380 nm	381 nm	382 nm	383 nm	384 nm	385 nm	386 nm	387 nm	388 nm	389 nm	390 nm	391 nm	392 nm	393 nm	394 nm	395 nm	396 nm	397 nm	398 nm	399 nm	400 nm	401 nm	402 nm	403 nm	404 nm	405 nm	406 nm	407 nm	408 nm	409 nm	410 nm	411 nm	412 nm	413 nm	414 nm	415 nm	416 nm	417 nm	418 nm	419 nm	420 nm	421 nm	422 nm	423 nm	424 nm	425 nm	426 nm	427 nm
3M	2846 red-orange	0.62	0.63	0.63	0.63	0.62	0.61	0.6	0.6	0.59	0.59	0.59	0.6	0.61	0.62	0.63	0.63	0.63	0.63	0.62	0.62	0.61	0.61	0.61	0.6	0.61	0.61	0.62	0.63	0.63	0.63	0.63	0.63	0.62	0.62	0.62	0.61	0.61	0.61	0.61	0.61	0.62	0.63	0.63	0.64	0.63	0.63	0.62	0.61
Brain Power Inc.	DiamondDye 540 nm	0.43	0.43	0.43	0.43	0.43	0.43	0.43	0.43	0.43	0.43	0.43	0.43	0.43	0.43	0.43	0.43	0.43	0.43	0.43	0.43	0.43	0.43	0.43	0.43	0.43	0.43	0.43	0.43	0.43	0.43	0.43	0.43	0.43	0.43	0.43	0.43	0.43	0.43	0.43	0.43	0.43	0.43	0.43	0.43	0.43	0.43	0.43	0.43
Brain Power Inc.	DiamondDye 550 nm	0.53	0.53	0.53	0.53	0.53	0.53	0.53	0.53	0.53	0.53	0.53	0.53	0.53	0.53	0.53	0.53	0.53	0.53	0.53	0.53	0.53	0.53	0.54	0.54	0.54	0.54	0.54	0.54	0.54	0.54	0.54	0.54	0.54	0.54	0.54	0.54	0.54	0.54	0.54	0.54	0.54	0.54	0.54	0.54	0.54	0.54	0.54	0.54
Brain Power Inc.	Driver Tint	0.3	0.3	0.3	0.3	0.3	0.3	0.3	0.3	0.3	0.3	0.29	0.29	0.29	0.29	0.29	0.29	0.29	0.29	0.29	0.29	0.29	0.29	0.29	0.28	0.28	0.28	0.28	0.28	0.28	0.28	0.28	0.28	0.28	0.28	0.28	0.28	0.27	0.27	0.27	0.27	0.27	0.27	0.27	0.27	0.27	0.27	0.27	0.27
Brain Power Inc.	Euro-Brown	0.52	0.52	0.52	0.52	0.52	0.52	0.52	0.52	0.52	0.54	0.57	0.61	0.63	0.63	0.64	0.64	0.65	0.68	0.73	0.79	0.84	0.88	0.92	0.96	1.01	1.06	1.12	1.18	1.24	1.3	1.36	1.43	1.49	1.56	1.64	1.71	1.77	1.81	1.84	1.87	1.91	1.96	2.03	2.08	2.12	2.14	2.16	2.17
Brain Power Inc.	FL-41 Tint	NaN	NaN	NaN	NaN	NaN	NaN	NaN	NaN	NaN	NaN	NaN	NaN	NaN	NaN	NaN	NaN	NaN	NaN	NaN	NaN	NaN	NaN	NaN	1.47	2.34	2.79	3.12	3.49	3.97	4.5	5.08	5.77	6.44	6.97	7.45	7.91	8.35	8.77	9.28	10.05	10.8	11.27	11.64	11.98	12.3	12.64	12.96	13.26
Brain Power Inc.	Golf Tint	10.26	10.9	11.61	12.37	13.15	13.93	14.67	15.35	15.94	16.42	16.75	17	17.24	17.47	17.67	17.86	18.02	18.15	18.25	18.31	18.33	18.32	18.28	18.21	18.13	18.04	17.93	17.82	17.71	17.6	17.5	17.4	17.29	17.17	17.05	16.93	16.81	16.68	16.56	16.44	16.33	16.22	16.09	15.96	15.83	15.7	15.58	15.48
Brain Power Inc.	Monochrome 600 nm	0.53	0.53	0.53	0.53	0.53	0.53	0.53	0.53	0.53	0.53	0.53	0.53	0.53	0.53	0.53	0.53	0.53	0.53	0.53	0.53	0.53	0.53	0.53	0.53	0.53	0.53	0.53	0.53	0.53	0.53	0.53	0.53	0.53	0.53	0.53	0.53	0.53	0.53	0.53	0.53	0.53	0.53	0.53	0.53	0.53	0.53	0.53	0.53
Brain Power Inc.	Ski Tint	1.61	1.7	1.75	1.77	1.79	1.81	1.82	1.84	1.86	1.87	1.88	1.86	1.82	1.77	1.72	1.66	1.59	1.52	1.44	1.35	1.26	1.16	1.05	0.93	0.84	0.78	0.72	0.68	0.67	0.68	0.72	0.76	0.79	0.82	0.85	0.89	0.94	0.99	1.05	1.12	1.2	1.29	1.37	1.43	1.49	1.55	1.6	1.65
Brain Power Inc.	Sport Tint	0.61	0.61	0.61	0.61	0.61	0.61	0.61	0.61	0.61	0.61	0.61	0.61	0.61	0.61	0.61	0.61	0.61	0.61	0.61	0.61	0.61	0.61	0.63	0.65	0.68	0.73	0.79	0.87	0.95	1.05	1.16	1.27	1.37	1.47	1.57	1.67	1.77	1.86	1.97	2.08	2.22	2.38	2.54	2.68	2.81	2.94	3.07	3.19
Brain Power Inc.	Tennis Tint	17.12	17.22	17.28	17.3	17.26	17.15	16.99	16.8	16.49	16.05	15.6	15.2	14.78	14.3	13.64	13	12.56	12.19	11.85	11.5	11.11	10.72	10.4	10.15	9.94	9.75	9.58	9.43	9.3	9.18	9.07	8.96	8.86	8.78	8.72	8.66	8.62	8.6	8.63	8.69	8.78	8.9	9.07	9.28	9.52	9.84	10.26	10.7
Brain Power Inc.	Winter Sun	0.52	0.52	0.52	0.52	0.52	0.52	0.52	0.52	0.52	0.52	0.52	0.52	0.52	0.52	0.52	0.52	0.52	0.52	0.52	0.52	0.52	0.52	0.52	0.52	0.52	0.52	0.52	0.52	0.52	0.52	0.52	0.52	0.52	0.52	0.52	0.52	0.52	0.52	0.52	0.52	0.52	0.52	0.52	0.52	0.52	0.52	0.52	0.52
Chron-Optic inc	N/A - orange lens	0.15	0.12	0.1	0.08	0.06	0.05	0.04	0.04	0.04	0.04	0.04	0.04	0.04	0.04	0.04	0.05	0.06	0.07	0.08	0.1	0.13	0.17	0.22	0.27	0.33	0.38	0.42	0.46	0.5	0.53	0.56	0.59	0.61	0.61	0.61	0.61	0.61	0.61	0.61	0.61	0.61	0.61	0.61	0.61	0.61	0.61	0.61	0.61
Chron-Optic inc.	N/A - orange lens	3.21	3.22	3.23	3.24	3.25	3.26	3.27	3.28	3.29	3.3	3.3	3.31	3.32	3.32	3.32	3.26	3.13	3	2.9	2.79	2.68	2.57	2.47	2.36	2.26	2.17	2.07	1.99	1.91	1.84	1.78	1.73	1.68	1.63	1.57	1.52	1.46	1.4	1.35	1.31	1.27	1.24	1.22	1.21	1.22	1.23	1.24	1.23
Chron-Optic inc.	N/A - orange lens	NaN	NaN	NaN	NaN	NaN	NaN	NaN	NaN	NaN	NaN	NaN	NaN	NaN	NaN	NaN	NaN	NaN	NaN	NaN	NaN	NaN	0.63	0.54	0.46	0.41	0.39	0.4	0.4	0.41	0.41	0.38	0.31	0.27	0.29	0.32	0.35	0.36	0.35	0.33	0.3	0.28	0.26	0.24	0.22	0.22	0.23	0.26	0.28
Corning	Corning 511	5.47	5.57	5.66	5.75	5.84	5.91	5.97	6.02	6.03	6.01	5.95	5.88	5.79	5.72	5.67	5.64	5.61	5.59	5.57	5.55	5.52	5.5	5.47	5.45	5.42	5.4	5.37	5.34	5.31	5.28	5.24	5.21	5.17	5.12	5.07	5	4.91	4.81	4.69	4.58	4.48	4.38	4.29	4.19	4.1	4	3.91	3.82
Corning	Corning 527	6.66	6.68	6.7	6.73	6.78	6.82	6.86	6.89	6.9	6.86	6.75	6.6	6.44	6.29	6.18	6.14	6.15	6.19	6.24	6.3	6.36	6.4	6.44	6.47	6.51	6.54	6.56	6.57	6.56	6.52	6.46	6.39	6.31	6.23	6.11	5.95	5.76	5.57	5.41	5.3	5.24	5.2	5.15	5.09	4.98	4.83	4.67	4.51
Corning	Corning 550	5.05	5.08	5.1	5.11	5.13	5.14	5.15	5.16	5.17	5.18	5.18	5.19	5.2	5.21	5.22	5.24	5.26	5.27	5.29	5.3	5.3	5.3	5.3	5.29	5.29	5.29	5.29	5.31	5.38	5.46	5.56	5.64	5.71	5.73	5.71	5.67	5.61	5.53	5.45	5.37	5.29	5.19	5.09	4.98	4.86	4.74	4.61	4.47
Corning	CPF550S	2.07	2.2	2.32	2.44	2.56	2.67	2.77	2.86	2.95	3.05	3.14	3.23	3.32	3.39	3.46	3.52	3.56	3.6	3.61	3.62	3.62	3.62	3.63	3.63	3.63	3.62	3.59	3.55	3.5	3.44	3.37	3.3	3.23	3.16	3.09	3.01	2.92	2.83	2.74	2.64	2.54	2.45	2.36	2.27	2.18	2.08	1.99	1.89
DAO-AG	0C1	0.21	0.22	0.24	0.26	0.29	0.31	0.35	0.4	0.47	0.55	0.63	0.73	0.84	0.97	1.12	1.3	1.5	1.73	1.99	2.33	2.78	3.32	3.94	4.72	5.7	6.76	7.95	9.25	10.5	11.6	12.7	13.86	15.1	16.47	17.9	19.45	20.8	21.75	22.58	23.29	23.93	24.5	25.03	25.52	25.97	26.36	26.7	26.99
DAO-AG	L400	NaN	NaN	NaN	NaN	NaN	0.25	0.26	0.27	0.3	0.33	0.37	0.41	0.47	0.55	0.65	0.77	0.91	1.08	1.33	1.7	2.15	2.63	3.07	3.59	4.46	7.34	9.89	12.7	15.5	18.9	23	26.3	29.85	34.7	38.55	40.74	42.7	45.3	48.2	53.27	56.31	59.2	63.4	68.35	73.85	76.29	78	79.51
DAO-AG	L41-A	NaN	0.42	0.42	0.42	0.42	0.42	0.42	0.42	0.42	0.42	0.4	0.36	0.32	0.3	0.35	0.48	0.66	0.87	1.08	1.28	1.5	1.79	2.19	3.09	4.46	6.23	7.92	12.1	16.2	19.45	23.4	26.6	29.73	33.5	36.2	40.5	45	48.2	51.5	54.2	58.15	62.6	64.6	66.4	69.4	70.49	71.16	72.1
DAO-AG	L41-B	NaN	NaN	NaN	NaN	NaN	NaN	0.41	0.45	0.55	0.7	0.9	1.14	1.57	2.29	3.24	4.63	6.73	10.4	12.8	15.4	18.1	19.8	22	24.1	25.64	27.65	33.4	36.26	38.6	41.4	44.6	47.4	50.3	51.82	53.1	54.53	56.2	58.7	59.95	60.9	61.89	62.81	63.5	64	64.44	64.77	65	65.16
DAO-AG	L41-C	NaN	NaN	0.51	0.52	0.54	0.58	0.63	1.07	1.79	2.47	3.28	4.32	5.55	6.98	8.54	10.14	11.8	13.59	15.2	16.24	17.09	18.3	20.8	23.1	25.5	28.2	29.53	30.4	30.97	31.36	31.79	32.5	34.4	35	35.37	35.66	36	36.52	37.06	37.3	37.26	37.17	37.04	36.9	36.73	36.51	36.26	36
DAO-AG	L450	0.53	0.53	0.54	0.54	0.55	0.55	0.55	0.55	0.55	0.55	0.55	0.55	0.55	0.55	0.55	0.55	0.55	0.54	0.54	0.54	0.54	0.54	0.55	0.56	0.56	0.56	0.56	0.56	0.56	0.55	0.55	0.54	0.53	0.51	0.49	0.48	0.47	0.49	0.52	0.54	0.56	0.54	0.5	0.45	0.41	0.39	0.41	0.47
DAO-AG	L480-50	NaN	NaN	NaN	NaN	NaN	NaN	0.31	0.36	0.42	0.49	0.56	0.64	0.73	0.82	0.93	1.05	1.21	1.42	1.7	2.06	2.49	2.99	3.74	4.76	5.81	6.78	7.84	9.15	10.5	11.7	12.8	13.78	14.69	15.5	16.19	16.81	17.42	18.1	18.97	19.93	20.7	21.25	21.72	22.13	22.51	22.9	23.29	23.68
DAO-AG	L480-75	NaN	NaN	NaN	NaN	0.73	0.75	0.76	0.78	0.8	0.81	0.83	0.84	0.85	0.87	0.89	0.91	0.96	1.03	1.13	1.23	1.34	1.46	1.6	1.75	1.91	2.07	2.23	2.38	2.53	2.7	2.9	3.18	3.54	3.93	4.3	4.6	4.84	5.06	5.25	5.43	5.59	5.73	5.86	5.98	6.09	6.19	6.28	6.35
DAO-AG	L480-90	NaN	NaN	NaN	NaN	0.67	0.71	0.74	0.77	0.79	0.81	0.83	0.84	0.85	0.86	0.86	0.85	0.84	0.82	0.8	0.77	0.74	0.71	0.68	0.65	0.63	0.62	0.6	0.58	0.56	0.55	0.53	0.52	0.51	0.5	0.49	0.49	0.49	0.49	0.49	0.49	0.49	0.49	0.49	0.49	0.49	0.49	0.48	0.48
DAO-AG	L500	NaN	NaN	NaN	NaN	0.49	0.44	0.4	0.38	0.37	0.37	0.36	0.38	0.42	0.47	0.55	0.64	0.74	0.85	1.02	1.26	1.55	1.86	2.16	2.44	2.73	3.04	3.39	3.81	4.41	5.18	5.92	6.57	7.2	7.85	8.64	9.45	9.93	10.11	10.24	10.34	10.43	10.51	10.6	10.7	10.8	10.9	11	11.1
DAO-AG	L500-H	NaN	NaN	NaN	0.2	0.19	0.19	0.18	0.18	0.18	0.17	0.17	0.17	0.17	0.17	0.17	0.17	0.17	0.17	0.17	0.18	0.18	0.18	0.18	0.18	0.19	0.19	0.2	0.2	0.21	0.21	0.22	0.23	0.23	0.24	0.25	0.25	0.26	0.26	0.27	0.27	0.27	0.28	0.28	0.28	0.28	0.29	0.29	0.29
DAO-AG	L511	NaN	NaN	0.49	0.48	0.48	0.47	0.46	0.45	0.44	0.41	0.39	0.37	0.36	0.37	0.38	0.4	0.42	0.44	0.45	0.46	0.46	0.47	0.48	0.48	0.49	0.51	0.52	0.53	0.53	0.52	0.48	0.44	0.39	0.36	0.34	0.31	0.29	0.28	0.27	0.28	0.28	0.28	0.29	0.3	0.31	0.32	0.33	0.34
DAO-AG	L511-H	NaN	0.44	0.43	0.41	0.4	0.39	0.38	0.37	0.36	0.36	0.36	0.36	0.36	0.36	0.36	0.36	0.36	0.36	0.35	0.35	0.35	0.34	0.34	0.32	0.31	0.3	0.29	0.28	0.27	0.27	0.27	0.28	0.29	0.3	0.31	0.32	0.34	0.34	0.35	0.35	0.35	0.36	0.36	0.36	0.36	0.36	0.36	0.36
DAO-AG	L527	NaN	NaN	NaN	0.2	0.19	0.18	0.18	0.17	0.17	0.17	0.18	0.18	0.18	0.19	0.19	0.2	0.22	0.24	0.26	0.29	0.32	0.35	0.38	0.42	0.44	0.45	0.43	0.38	0.32	0.27	0.25	0.26	0.29	0.31	0.34	0.36	0.37	0.38	0.39	0.4	0.4	0.39	0.39	0.38	0.37	0.36	0.35	0.35
DAO-AG	L527-H	NaN	NaN	NaN	0.38	0.39	0.4	0.41	0.42	0.43	0.43	0.43	0.44	0.44	0.44	0.44	0.43	0.43	0.42	0.41	0.4	0.39	0.39	0.38	0.38	0.38	0.39	0.39	0.4	0.4	0.41	0.42	0.43	0.43	0.44	0.44	0.45	0.45	0.46	0.46	0.47	0.47	0.47	0.48	0.48	0.48	0.48	0.47	0.45
DAO-AG	L540-50	NaN	NaN	NaN	0.65	0.67	0.69	0.69	0.69	0.68	0.65	0.62	0.6	0.61	0.63	0.65	0.69	0.79	1	1.27	1.55	1.87	2.24	2.64	3.01	3.36	3.7	4.02	4.32	4.62	4.93	5.22	5.44	5.55	5.6	5.64	5.67	5.69	5.7	5.71	5.68	5.6	5.49	5.38	5.3	5.27	5.28	5.3	5.32
DAO-AG	L540-70	NaN	NaN	NaN	NaN	0.57	0.57	0.57	0.57	0.57	0.57	0.58	0.58	0.58	0.58	0.58	0.58	0.59	0.6	0.62	0.63	0.65	0.67	0.69	0.71	0.73	0.74	0.76	0.78	0.81	0.83	0.85	0.86	0.88	0.89	0.9	0.9	0.9	0.89	0.87	0.85	0.83	0.81	0.79	0.77	0.75	0.74	0.74	0.74
DAO-AG	L550	NaN	NaN	NaN	0.69	0.71	0.72	0.73	0.73	0.74	0.75	0.75	0.76	0.76	0.76	0.76	0.76	0.76	0.75	0.75	0.75	0.74	0.74	0.73	0.73	0.73	0.72	0.72	0.72	0.71	0.71	0.71	0.7	0.7	0.69	0.69	0.68	0.67	0.66	0.65	0.63	0.62	0.61	0.6	0.59	0.59	0.58	0.58	0.58
DAO-AG	L585	NaN	NaN	NaN	NaN	NaN	NaN	0.72	0.71	0.7	0.7	0.69	0.69	0.68	0.68	0.67	0.67	0.67	0.67	0.66	0.66	0.66	0.66	0.66	0.66	0.66	0.66	0.66	0.66	0.66	0.67	0.67	0.68	0.69	0.7	0.71	0.72	0.73	0.74	0.74	0.73	0.72	0.7	0.68	0.65	0.63	0.6	0.59	0.57
DAO-AG	LC1-H	NaN	NaN	NaN	0.24	0.26	0.28	0.3	0.31	0.33	0.34	0.34	0.34	0.34	0.34	0.34	0.35	0.35	0.35	0.35	0.35	0.35	0.36	0.37	0.39	0.42	0.44	0.46	0.48	0.5	0.5	0.5	0.5	0.5	0.5	0.5	0.5	0.5	0.5	0.5	0.5	0.5	0.5	0.5	0.51	0.51	0.51	0.51	0.51
Eschenbach	450	0.71	0.71	0.71	0.71	0.71	0.71	0.71	0.71	0.72	0.73	0.75	0.78	0.8	0.81	0.82	0.83	0.84	0.85	0.86	0.87	0.88	0.89	0.91	0.93	0.95	0.98	1.01	1.05	1.12	1.19	1.28	1.37	1.47	1.57	1.68	1.8	1.94	2.07	2.21	2.33	2.44	2.55	2.65	2.75	2.86	2.97	3.09	3.22
Eschenbach	511	0.96	0.97	0.97	0.97	0.97	0.97	0.97	0.97	0.97	0.98	0.99	1	1	1	1.01	1.01	1.01	1.01	1.01	1.01	1.01	1.01	1.01	1.02	1.03	1.06	1.08	1.1	1.12	1.14	1.16	1.17	1.19	1.19	1.19	1.19	1.19	1.19	1.19	1.19	1.19	1.19	1.19	1.19	1.19	1.19	1.19	1.19
Eschenbach	527	0.84	0.84	0.84	0.84	0.86	0.87	0.89	0.91	0.92	0.93	0.94	0.94	0.94	0.95	0.95	0.96	0.97	0.98	0.97	0.97	0.96	0.95	0.95	0.96	0.98	1.01	1.05	1.07	1.08	1.08	1.08	1.08	1.07	1.07	1.07	1.07	1.07	1.09	1.1	1.11	1.13	1.13	1.13	1.13	1.12	1.12	1.11	1.11
Eschenbach	550	0.82	0.82	0.82	0.82	0.82	0.82	0.82	0.82	0.82	0.82	0.82	0.82	0.82	0.82	0.82	0.82	0.82	0.82	0.83	0.83	0.83	0.83	0.83	0.83	0.83	0.83	0.83	0.83	0.82	0.81	0.79	0.78	0.76	0.75	0.74	0.75	0.77	0.79	0.81	0.83	0.83	0.83	0.82	0.8	0.78	0.77	0.75	0.75
Eschenbach	450 POL	0.83	0.83	0.83	0.84	0.88	0.91	0.93	0.93	0.93	0.93	0.93	0.93	0.93	0.93	0.93	0.93	0.94	0.99	1.05	1.12	1.19	1.27	1.37	1.47	1.57	1.66	1.74	1.83	1.92	2.03	2.16	2.31	2.47	2.65	2.83	3.01	3.19	3.37	3.57	3.77	3.96	4.12	4.25	4.35	4.44	4.52	4.59	4.65
Eschenbach	511 POL	1.59	1.58	1.57	1.56	1.55	1.54	1.53	1.52	1.51	1.51	1.51	1.51	1.5	1.5	1.5	1.5	1.5	1.5	1.5	1.5	1.5	1.5	1.5	1.5	1.5	1.5	1.51	1.52	1.52	1.53	1.54	1.55	1.55	1.54	1.53	1.51	1.49	1.47	1.46	1.45	1.45	1.47	1.49	1.5	1.52	1.54	1.54	1.52
Eschenbach	527 POL	1.34	1.32	1.29	1.27	1.26	1.25	1.25	1.25	1.25	1.25	1.25	1.25	1.25	1.26	1.27	1.27	1.28	1.28	1.28	1.27	1.26	1.26	1.25	1.24	1.24	1.24	1.24	1.24	1.24	1.24	1.24	1.24	1.24	1.24	1.24	1.23	1.23	1.23	1.23	1.23	1.23	1.23	1.23	1.23	1.23	1.23	1.23	1.23
Eschenbach	550 POL	1.55	1.55	1.55	1.55	1.55	1.55	1.55	1.55	1.55	1.55	1.55	1.54	1.54	1.54	1.54	1.53	1.52	1.51	1.51	1.5	1.5	1.5	1.51	1.52	1.52	1.53	1.53	1.52	1.49	1.45	1.41	1.37	1.34	1.33	1.33	1.33	1.33	1.33	1.33	1.33	1.33	1.33	1.33	1.32	1.32	1.32	1.32	1.32
Eschenbach	Solar Shield Ultra	NaN	NaN	NaN	NaN	NaN	NaN	NaN	NaN	NaN	NaN	NaN	NaN	NaN	NaN	NaN	NaN	NaN	NaN	NaN	NaN	NaN	NaN	NaN	0.14	0.14	0.14	0.14	0.14	0.14	0.14	0.14	0.14	0.14	0.14	0.14	0.14	0.13	0.11	0.08	0.05	0.03	0.02	0.03	0.04	0.07	0.09	0.12	0.13
Eschenbach	Wellness PROTECT wp15	0.12	0.12	0.11	0.11	0.11	0.11	0.1	0.1	0.1	0.1	0.1	0.1	0.11	0.11	0.12	0.13	0.13	0.14	0.14	0.15	0.15	0.15	0.16	0.16	0.16	0.17	0.17	0.18	0.18	0.19	0.19	0.2	0.2	0.21	0.22	0.22	0.23	0.24	0.24	0.25	0.26	0.27	0.28	0.29	0.29	0.29	0.29	0.29
Essilor	Crizal Prevencia	0.08	0.09	0.11	0.13	0.16	0.2	0.24	0.29	0.35	0.42	0.5	0.79	1.46	2.48	3.78	5.32	7.05	8.93	10.91	12.93	14.95	17.29	20.2	23.55	27.19	31	34.85	38.59	42.09	45.22	47.85	50.13	52.33	54.44	56.45	58.34	60.12	61.76	63.27	64.63	65.83	66.92	67.93	68.87	69.75	70.57	71.34	72.06
Essilor	Orma RT 50%	2.45	2.5	2.56	2.62	2.7	2.79	2.91	3.07	3.26	3.46	3.67	3.89	4.13	4.38	4.63	4.88	5.14	5.38	5.59	5.76	5.91	6.05	6.18	6.31	6.45	6.59	6.73	6.87	7.02	7.18	7.34	7.5	7.68	7.83	7.93	8.01	8.09	8.16	8.25	8.31	8.31	8.32	8.32	8.32	8.42	8.61	8.79	8.91
Essilor	Orma RT 85%	1.88	1.93	1.97	2.01	2.05	2.09	2.13	2.17	2.2	2.23	2.26	2.29	2.33	2.37	2.41	2.45	2.49	2.53	2.57	2.62	2.67	2.73	2.79	2.85	2.9	2.95	3	3.05	3.1	3.15	3.19	3.21	3.22	3.22	3.22	3.22	3.22	3.22	3.22	3.22	3.22	3.22	3.22	3.22	3.22	3.22	3.22	3.22
Hoggan et al 2015	N/A - 480nm notch filter	NaN	NaN	NaN	NaN	NaN	NaN	NaN	NaN	NaN	NaN	NaN	NaN	NaN	NaN	NaN	NaN	NaN	NaN	NaN	NaN	NaN	60.6	61	61.37	61.7	62	62.25	62.48	62.7	62.93	63.17	63.4	63.6	63.81	64.01	64.1	64.09	64.07	64.04	64	63.72	63.25	63	63.02	63.09	63.18	63.3	63.49
Honeywell Uvex	SCT Orange	0.14	0.16	0.17	0.18	0.18	0.16	0.15	0.15	0.15	0.15	0.15	0.15	0.15	0.15	0.15	0.14	0.13	0.11	0.09	0.07	0.09	0.13	0.14	0.14	0.14	0.14	0.14	0.14	0.14	0.14	0.14	0.14	0.14	0.14	0.14	0.14	0.14	0.14	0.14	0.14	0.14	0.14	0.14	0.15	0.17	0.19	0.2	0.18
Honeywell Uvex	SCT Orange (Ultraspec 2000)	0.89	0.92	0.96	1	1.06	1.11	1.16	1.19	1.21	1.23	1.25	1.26	1.28	1.31	1.37	1.46	1.57	1.68	1.76	1.83	1.9	1.97	2.04	2.1	2.16	2.21	2.25	2.27	2.28	2.24	2.15	2.02	1.9	1.81	1.77	1.77	1.78	1.79	1.81	1.84	1.86	1.89	1.96	2.08	2.22	2.33	2.38	2.33
Hoya	BlueControl	0.14	0.16	0.17	0.19	0.21	0.23	0.26	0.29	0.33	0.38	0.43	0.79	1.72	3.12	4.93	7.06	9.43	11.98	14.61	17.25	19.83	22.62	25.88	29.5	33.38	37.39	41.42	45.37	49.12	52.55	55.56	58.31	61.05	63.74	66.33	68.8	71.1	73.21	75.09	76.69	78	79.1	80.13	81.08	81.95	82.74	83.47	84.12
JINS CO. LTD	Screen Clear	NaN	NaN	NaN	NaN	NaN	NaN	NaN	NaN	NaN	NaN	NaN	NaN	NaN	NaN	NaN	NaN	NaN	NaN	NaN	NaN	NaN	NaN	NaN	NaN	NaN	NaN	NaN	NaN	NaN	NaN	NaN	NaN	NaN	NaN	NaN	NaN	NaN	0.33	0.33	0.35	0.39	0.43	0.49	0.74	1.3	2.06	2.95	3.86
JINS CO. LTD	Screen Night	NaN	NaN	NaN	NaN	NaN	NaN	NaN	NaN	NaN	NaN	NaN	NaN	NaN	NaN	NaN	NaN	NaN	NaN	NaN	NaN	NaN	NaN	NaN	NaN	NaN	NaN	NaN	NaN	NaN	NaN	NaN	NaN	NaN	NaN	NaN	NaN	NaN	0.78	1.19	1.78	2.51	3.35	4.25	5.3	6.6	8.14	10.29	12.6
LowBlueLights	Blue Light Blocking Glasses-Sleep Glasses	NaN	NaN	NaN	NaN	NaN	NaN	NaN	NaN	NaN	NaN	NaN	NaN	NaN	NaN	NaN	NaN	NaN	NaN	NaN	NaN	NaN	0.05	0.05	0.06	0.07	0.08	0.09	0.09	0.07	0.05	0.03	0.03	0.03	0.04	0.06	0.1	0.12	0.11	0.1	0.1	0.11	0.11	0.11	0.09	0.08	0.07	0.05	0.04
Multilens	450	1.43	1.44	1.46	1.5	1.54	1.58	1.63	1.66	1.69	1.73	1.76	1.79	1.81	1.82	1.82	1.82	1.82	1.82	1.82	1.82	1.82	1.86	1.96	2.1	2.25	2.4	2.51	2.6	2.7	2.79	2.88	2.95	2.99	3.01	2.99	2.94	2.87	2.79	2.72	2.65	2.59	2.54	2.49	2.43	2.38	2.34	2.29	2.25
Multilens	511	1.38	1.46	1.57	1.72	1.88	2	2.05	2.01	1.92	1.8	1.68	1.59	1.55	1.58	1.67	1.8	1.95	2.1	2.26	2.46	2.68	2.93	3.3	3.78	4.19	4.37	4.38	4.39	4.4	4.4	4.4	4.38	4.32	4.24	4.14	4.03	3.93	3.85	3.77	3.68	3.59	3.51	3.46	3.43	3.42	3.42	3.42	3.42
Multilens	527	2.36	2.41	2.44	2.47	2.49	2.51	2.53	2.55	2.56	2.56	2.56	2.55	2.54	2.54	2.53	2.52	2.51	2.51	2.52	2.56	2.61	2.68	2.74	2.81	2.86	2.9	2.93	2.96	2.98	3.01	3.03	3.05	3.06	3.06	3.05	3.03	3	2.96	2.91	2.86	2.81	2.76	2.7	2.63	2.55	2.46	2.39	2.32
Multilens	550	2.66	2.91	3.06	3.12	3.17	3.22	3.26	3.29	3.31	3.33	3.34	3.34	3.35	3.35	3.36	3.36	3.36	3.36	3.34	3.28	3.21	3.12	3.05	2.99	2.97	3.04	3.2	3.35	3.42	3.41	3.4	3.37	3.34	3.3	3.25	3.2	3.11	2.96	2.79	2.6	2.44	2.32	2.27	2.27	2.27	2.27	2.26	2.26
Multilens	450 POL	2.42	2.43	2.44	2.46	2.49	2.53	2.57	2.62	2.7	2.82	2.97	3.13	3.27	3.38	3.46	3.53	3.6	3.66	3.72	3.77	3.81	3.85	3.9	3.94	3.97	3.99	4	4	4	4	4	4	4	4	4	4	4	4	4	4	4.01	4.06	4.12	4.19	4.27	4.35	4.43	4.51
Multilens	511 POL	2.32	2.43	2.51	2.57	2.63	2.65	2.64	2.61	2.57	2.53	2.5	2.49	2.5	2.53	2.57	2.61	2.64	2.65	2.6	2.48	2.37	2.32	2.37	2.49	2.65	2.8	2.91	2.99	3.06	3.12	3.17	3.21	3.23	3.25	3.27	3.29	3.34	3.42	3.5	3.56	3.59	3.56	3.48	3.4	3.32	3.29	3.29	3.3
Multilens	527 POL	2.45	2.57	2.62	2.65	2.65	2.65	2.65	2.65	2.65	2.65	2.65	2.65	2.65	2.65	2.65	2.65	2.73	2.89	3.05	3.13	3.13	3.13	3.13	3.13	3.13	3.16	3.22	3.31	3.39	3.45	3.49	3.54	3.57	3.6	3.61	3.61	3.61	3.61	3.61	3.61	3.6	3.58	3.55	3.51	3.47	3.41	3.35	3.29
Multilens	550 POL	1.96	2.09	2.18	2.25	2.31	2.33	2.24	2.03	1.81	1.67	1.62	1.57	1.54	1.53	1.58	1.69	1.86	2.04	2.2	2.33	2.44	2.54	2.62	2.65	2.63	2.58	2.53	2.49	2.47	2.45	2.43	2.42	2.4	2.38	2.36	2.33	2.28	2.23	2.18	2.14	2.13	2.13	2.13	2.13	2.13	2.13	2.13	2.13
Multilens	LLR Night Cover	2.17	2.32	2.51	2.75	3.01	3.26	3.5	3.74	3.99	4.26	4.56	4.91	5.3	5.72	6.14	6.53	6.92	7.34	7.82	8.39	9.05	9.8	10.75	11.7	12.4	13.02	13.6	14.16	14.69	15.23	15.8	16.43	17.11	17.8	18.55	19.33	20	20.53	21	21.44	21.9	22.38	22.87	23.37	23.9	24.49	25.12	25.7
NoIR	47	0.1	0.1	0.1	0.1	0.1	0.1	0.1	0.1	0.1	0.1	0.09	0.09	0.09	0.09	0.09	0.09	0.09	0.1	0.11	0.13	0.15	0.17	0.2	0.24	0.27	0.31	0.35	0.4	0.47	0.59	0.74	0.93	1.14	1.37	1.62	1.87	2.12	2.36	2.61	2.86	3.14	3.43	3.73	4.04	4.37	4.71	5.07	5.45
NoIR	50	0.1	0.1	0.1	0.1	0.1	0.1	0.09	0.09	0.09	0.09	0.09	0.09	0.09	0.09	0.09	0.09	0.09	0.09	0.09	0.09	0.1	0.1	0.1	0.1	0.1	0.1	0.1	0.1	0.1	0.1	0.1	0.1	0.1	0.1	0.1	0.1	0.1	0.1	0.1	0.1	0.1	0.1	0.1	0.1	0.1	0.1	0.1	0.1
NoIR	60	0.07	0.07	0.07	0.07	0.06	0.06	0.06	0.06	0.06	0.06	0.06	0.06	0.06	0.06	0.06	0.06	0.05	0.05	0.05	0.05	0.05	0.05	0.05	0.05	0.05	0.05	0.06	0.06	0.06	0.06	0.06	0.06	0.06	0.06	0.06	0.06	0.06	0.06	0.06	0.06	0.06	0.06	0.06	0.06	0.06	0.06	0.06	0.06
NoIR	68	0.05	0.05	0.05	0.05	0.05	0.05	0.05	0.05	0.05	0.05	0.05	0.05	0.05	0.06	0.06	0.06	0.07	0.07	0.08	0.1	0.17	0.27	0.39	0.55	0.72	0.92	1.12	1.4	1.78	2.24	2.75	3.27	3.86	4.51	5.12	5.64	6.13	6.58	7.02	7.47	7.93	8.36	8.72	8.97	9.15	9.32	9.47	9.6
NoIR	72	0.16	0.16	0.16	0.16	0.16	0.16	0.16	0.16	0.16	0.17	0.18	0.19	0.2	0.2	0.2	0.2	0.2	0.21	0.21	0.21	0.28	0.46	0.71	1.03	1.37	1.83	2.45	3.13	3.8	4.67	6.26	7.93	9.69	11.95	14.3	16.9	18.72	20.5	22.9	25.25	27.4	28.9	30.6	31.42	32.2	33.6	35.1	36.5
NoIR	90	0.1	0.1	0.1	0.1	0.1	0.1	0.1	0.1	0.1	0.1	0.1	0.1	0.1	0.1	0.1	0.1	0.1	0.1	0.1	0.1	0.1	0.1	0.1	0.1	0.1	0.1	0.1	0.1	0.1	0.1	0.1	0.1	0.1	0.1	0.1	0.1	0.1	0.1	0.1	0.1	0.1	0.1	0.1	0.1	0.1	0.1	0.1	0.1
NoIR	93	0.12	0.12	0.12	0.12	0.12	0.12	0.12	0.12	0.12	0.12	0.12	0.12	0.12	0.12	0.12	0.12	0.12	0.12	0.12	0.12	0.12	0.12	0.12	0.12	0.12	0.12	0.12	0.12	0.12	0.12	0.12	0.12	0.12	0.12	0.12	0.12	0.12	0.12	0.12	0.12	0.12	0.12	0.12	0.12	0.12	0.12	0.12	0.12
NoIR	465	0.28	0.28	0.28	0.28	0.28	0.28	0.27	0.27	0.26	0.26	0.26	0.25	0.25	0.25	0.26	0.26	0.27	0.28	0.29	0.31	0.33	0.38	0.5	0.68	0.9	1.16	1.44	1.74	2.14	2.68	3.28	3.85	4.4	4.97	5.53	6.04	6.57	7.13	7.64	8.02	8.19	8.23	8.26	8.28	8.3	8.32	8.33	8.34
NoIR	505	0.04	0.04	0.04	0.04	0.05	0.05	0.06	0.06	0.06	0.06	0.06	0.05	0.05	0.05	0.05	0.05	0.06	0.06	0.06	0.06	0.08	0.11	0.17	0.23	0.29	0.36	0.42	0.51	0.59	0.68	0.76	0.82	0.88	0.93	0.99	1.03	1.06	1.07	1.07	1.06	1.06	1.05	1.04	1.03	1.01	0.97	0.93	0.87
NoIR	533	0.16	0.16	0.16	0.16	0.16	0.16	0.16	0.16	0.16	0.15	0.14	0.14	0.13	0.13	0.13	0.13	0.13	0.14	0.14	0.14	0.15	0.17	0.2	0.24	0.29	0.34	0.43	0.59	0.8	1.06	1.36	1.79	2.4	3.06	3.79	4.57	5.34	6.09	6.81	7.51	8.26	8.82	9.11	9.35	9.56	9.72	9.82	9.85
NoIR	553	0.16	0.16	0.16	0.16	0.16	0.16	0.16	0.16	0.16	0.16	0.16	0.16	0.16	0.16	0.16	0.16	0.16	0.16	0.16	0.16	0.16	0.16	0.16	0.16	0.16	0.16	0.16	0.16	0.16	0.16	0.16	0.16	0.16	0.17	0.18	0.19	0.2	0.2	0.2	0.2	0.2	0.2	0.2	0.2	0.2	0.19	0.18	0.17
NoIR	570	0.16	0.16	0.16	0.16	0.16	0.16	0.16	0.16	0.16	0.16	0.16	0.16	0.16	0.16	0.16	0.16	0.16	0.16	0.16	0.16	0.16	0.16	0.16	0.16	0.16	0.16	0.16	0.16	0.16	0.16	0.16	0.16	0.16	0.16	0.16	0.16	0.16	0.16	0.16	0.16	0.16	0.16	0.16	0.16	0.16	0.16	0.16	0.16
NoIR	N/A - amber lens	NaN	NaN	NaN	NaN	NaN	NaN	NaN	NaN	NaN	NaN	NaN	NaN	NaN	NaN	NaN	NaN	NaN	NaN	NaN	NaN	NaN	0.15	0.15	0.15	0.16	0.16	0.16	0.15	0.15	0.15	0.15	0.15	0.15	0.15	0.15	0.15	0.15	0.15	0.15	0.15	0.14	0.11	0.08	0.06	0.05	0.06	0.08	0.11
Offenh�user + Berger GmbH	Laserschutzbrille 0000001012726 red	NaN	NaN	NaN	NaN	NaN	NaN	NaN	NaN	NaN	NaN	NaN	NaN	NaN	NaN	NaN	NaN	NaN	NaN	NaN	NaN	NaN	NaN	NaN	0.39	0.37	0.36	0.34	0.33	0.32	0.31	0.31	0.31	0.31	0.31	0.31	0.31	0.3	0.3	0.3	0.3	0.3	0.3	0.3	0.3	0.3	0.3	0.3	0.3
Offenh�user + Berger GmbH	Laserschutzbrille 0000001012731 orange	0.15	0.15	0.15	0.15	0.15	0.15	0.15	0.14	0.14	0.14	0.14	0.14	0.14	0.14	0.14	0.14	0.14	0.14	0.14	0.14	0.14	0.14	0.14	0.13	0.13	0.13	0.13	0.13	0.13	0.13	0.13	0.13	0.13	0.13	0.13	0.13	0.12	0.12	0.12	0.12	0.12	0.12	0.12	0.12	0.12	0.12	0.12	0.12
Offenh�user + Berger GmbH	Laserschutzbrille 0000003013447 red-orange	NaN	NaN	NaN	NaN	NaN	NaN	NaN	NaN	NaN	NaN	NaN	NaN	NaN	NaN	NaN	NaN	NaN	NaN	NaN	NaN	NaN	0.09	0.07	0.06	0.06	0.07	0.08	0.08	0.08	0.08	0.08	0.08	0.08	0.08	0.08	0.08	0.08	0.08	0.08	0.08	0.08	0.09	0.09	0.09	0.09	0.09	0.09	0.09
Offenh�user + Berger GmbH	Laserschutzbrille 2054110000002 yellow	NaN	NaN	NaN	NaN	NaN	NaN	NaN	NaN	NaN	NaN	NaN	NaN	NaN	NaN	NaN	NaN	NaN	NaN	NaN	NaN	NaN	NaN	NaN	NaN	NaN	NaN	NaN	NaN	NaN	NaN	NaN	NaN	NaN	NaN	NaN	NaN	NaN	NaN	NaN	NaN	NaN	NaN	NaN	NaN	NaN	NaN	NaN	NaN
Offenh�user + Berger GmbH	Laserschutzbrille 2054110000002 yellow	NaN	NaN	NaN	NaN	NaN	NaN	NaN	NaN	NaN	NaN	NaN	NaN	NaN	NaN	NaN	NaN	NaN	NaN	NaN	NaN	NaN	0.18	0.13	0.09	0.08	0.08	0.08	0.08	0.08	0.08	0.08	0.08	0.08	0.08	0.08	0.08	0.08	0.08	0.08	0.08	0.08	0.08	0.08	0.08	0.08	0.08	0.08	0.08
Rodenstock	L660	0.94	0.94	0.94	0.94	0.93	0.93	0.93	0.93	0.93	0.93	0.95	0.98	1.01	1.04	1.07	1.09	1.1	1.1	1.1	1.09	1.09	1.09	1.08	1.08	1.08	1.08	1.07	1.07	1.07	1.07	1.07	1.06	1.06	1.06	1.06	1.06	1.05	1.05	1.05	1.05	1.06	1.08	1.1	1.12	1.13	1.13	1.13	1.12
Rodenstock	L660 80%	1.53	1.53	1.53	1.53	1.53	1.53	1.53	1.53	1.53	1.53	1.53	1.53	1.53	1.53	1.54	1.56	1.59	1.62	1.65	1.67	1.68	1.68	1.68	1.68	1.68	1.68	1.68	1.68	1.68	1.68	1.68	1.68	1.68	1.68	1.68	1.68	1.68	1.67	1.65	1.62	1.58	1.55	1.53	1.52	1.52	1.52	1.52	1.52
Rodenstock	L660 90%	0.83	0.85	0.92	1.02	1.11	1.18	1.21	1.19	1.15	1.09	1.02	0.96	0.92	0.9	0.9	0.91	0.93	0.94	0.96	0.97	0.99	1	1.01	1.02	1.03	1.04	1.05	1.06	1.08	1.1	1.11	1.13	1.13	1.11	1.05	0.98	0.89	0.82	0.76	0.74	0.75	0.78	0.83	0.88	0.93	0.97	1.01	1.05
Rosenblum et al 2000	N/A - filter albino patients	3.24	3.29	3.33	3.38	3.44	3.49	3.55	3.62	3.69	3.78	3.88	3.98	4.09	4.21	4.33	4.48	4.65	4.82	4.98	5.09	5.16	5.22	5.26	5.3	5.34	5.38	5.42	5.48	5.54	5.63	5.75	5.88	6.02	6.15	6.26	6.35	6.43	6.5	6.57	6.65	6.73	6.81	6.9	6.98	7.07	7.16	7.25	7.33
Rosenblum et al 2000	N/A - filter aphakic patients	4.21	4.36	4.52	4.7	4.9	5.11	5.34	5.57	5.82	6.09	6.36	6.65	6.92	7.18	7.43	7.68	7.96	8.26	8.58	8.93	9.34	9.86	10.74	11.7	12.34	12.88	13.5	14.32	15.2	16.05	16.9	17.67	18.6	20.3	21.37	22.3	23.23	24.3	26	26.96	27.8	28.81	29.9	31.1	32.3	33.26	34.4	36.6
Rosenblum et al 2000	N/A - filter initial cataract patients	3.45	3.56	3.67	3.77	3.87	3.96	4.06	4.17	4.3	4.49	4.74	4.98	5.18	5.31	5.43	5.53	5.63	5.75	5.9	6.06	6.23	6.4	6.56	6.7	6.85	7.01	7.2	7.43	7.76	8.2	8.62	9	9.37	9.75	10.14	10.55	10.97	11.39	11.81	12.22	12.61	12.97	13.31	13.6	13.83	14.02	14.2	14.41
SAF-T-CURE	ORANGE UV FILTER GLASSES	0.12	0.12	0.12	0.12	0.12	0.12	0.12	0.12	0.12	0.12	0.13	0.14	0.15	0.15	0.16	0.17	0.17	0.17	0.17	0.17	0.17	0.16	0.16	0.16	0.16	0.16	0.15	0.15	0.14	0.14	0.13	0.13	0.12	0.12	0.12	0.12	0.12	0.12	0.12	0.12	0.12	0.12	0.12	0.12	0.12	0.12	0.12	0.12
solsecur / AugenLichtSchutz	red	NaN	NaN	NaN	NaN	NaN	NaN	NaN	NaN	NaN	NaN	NaN	NaN	NaN	NaN	NaN	NaN	NaN	NaN	NaN	NaN	NaN	NaN	NaN	0	0.1	0.22	0.37	0.54	0.74	1.01	1.37	1.82	2.38	3.26	4.34	5.33	6.33	7.41	8.32	8.91	9.41	9.8	10.1	10.35	10.58	10.79	10.95	11.06
solsecur / AugenLichtSchutz	red xd	NaN	NaN	NaN	NaN	NaN	NaN	NaN	NaN	NaN	NaN	NaN	NaN	NaN	NaN	NaN	NaN	NaN	NaN	NaN	NaN	NaN	NaN	NaN	NaN	NaN	NaN	NaN	NaN	NaN	NaN	NaN	NaN	NaN	NaN	NaN	NaN	NaN	NaN	NaN	NaN	NaN	NaN	NaN	NaN	NaN	NaN	NaN	NaN
solsecur / AugenLichtSchutz	Typ31: P90	NaN	NaN	NaN	NaN	NaN	NaN	NaN	NaN	NaN	NaN	NaN	NaN	NaN	NaN	NaN	NaN	NaN	NaN	NaN	0.02	0.06	0.11	0.17	0.23	0.31	0.43	0.56	0.67	0.77	0.86	0.95	1.03	1.12	1.21	1.29	1.37	1.45	1.52	1.59	1.66	1.72	1.77	1.79	1.8	1.8	1.8	1.81	1.82
solsecur / AugenLichtSchutz	yellow sx	NaN	NaN	NaN	NaN	NaN	NaN	NaN	NaN	NaN	NaN	NaN	NaN	NaN	NaN	NaN	NaN	NaN	NaN	NaN	NaN	NaN	NaN	NaN	NaN	NaN	NaN	NaN	NaN	NaN	NaN	NaN	NaN	NaN	0.11	0.24	0.4	0.61	0.85	1.09	1.31	1.51	1.71	1.9	2.09	2.29	2.51	2.75	3
SomniLight	Amber Sleep Glasses	0.23	0.23	0.23	0.23	0.23	0.23	0.23	0.23	0.23	0.23	0.23	0.23	0.23	0.23	0.23	0.23	0.23	0.23	0.23	0.23	0.23	0.23	0.23	0.23	0.23	0.23	0.23	0.23	0.23	0.23	0.23	0.23	0.23	0.23	0.23	0.23	0.23	0.23	0.23	0.23	0.23	0.23	0.23	0.23	0.23	0.23	0.23	0.23
SomniLight	Migraine Relief Lenses	0.55	0.55	0.55	0.55	0.55	0.55	0.55	0.55	0.55	0.55	0.55	0.55	0.55	0.55	0.55	0.55	0.55	0.55	0.55	0.55	0.55	0.55	0.55	0.55	0.55	0.55	0.55	0.55	0.55	0.55	0.55	0.55	0.55	0.55	0.55	0.55	0.55	0.55	0.55	0.55	0.55	0.55	0.55	0.55	0.55	0.55	0.55	0.55
Swiss Lens	Noflex	0.17	0.17	0.17	0.18	0.18	0.19	0.2	0.21	0.23	0.24	0.26	0.48	1.06	1.98	3.17	4.61	6.24	8.03	9.93	11.9	13.89	16.26	19.32	22.91	26.89	31.11	35.42	39.69	43.76	47.48	50.73	53.69	56.65	59.57	62.41	65.12	67.66	69.99	72.08	73.87	75.33	76.59	77.79	78.93	79.98	80.95	81.81	82.56
Swiss Lens	StressFree	0.17	0.19	0.22	0.27	0.33	0.4	0.48	0.58	0.7	0.83	0.98	1.5	2.71	4.5	6.75	9.37	12.25	15.29	18.39	21.43	24.31	27.27	30.56	34.09	37.78	41.54	45.29	48.94	52.41	55.61	58.46	61.1	63.71	66.26	68.72	71.07	73.27	75.3	77.14	78.75	80.11	81.31	82.43	83.49	84.48	85.39	86.22	86.97
SwissLens	SLF450	NaN	NaN	NaN	NaN	NaN	NaN	NaN	NaN	NaN	NaN	NaN	NaN	NaN	NaN	NaN	NaN	NaN	NaN	NaN	NaN	NaN	NaN	NaN	NaN	0.73	0.73	0.73	0.73	0.73	0.73	0.73	0.73	0.73	0.73	0.73	0.74	0.74	0.74	0.74	0.74	0.74	0.74	0.74	0.74	0.74	0.74	0.74	0.74
SwissLens	SLF511	NaN	NaN	NaN	NaN	NaN	NaN	NaN	NaN	NaN	NaN	NaN	NaN	NaN	NaN	NaN	NaN	NaN	NaN	NaN	NaN	NaN	NaN	NaN	NaN	0.41	0.4	0.38	0.37	0.36	0.35	0.35	0.35	0.35	0.35	0.35	0.35	0.35	0.35	0.35	0.35	0.35	0.35	0.35	0.35	0.35	0.35	0.35	0.35
SwissLens	SLF527	NaN	NaN	NaN	NaN	NaN	NaN	NaN	NaN	NaN	NaN	NaN	NaN	NaN	NaN	NaN	NaN	NaN	NaN	NaN	NaN	0.32	0.32	0.32	0.32	0.32	0.32	0.32	0.32	0.32	0.33	0.33	0.33	0.33	0.33	0.33	0.33	0.33	0.33	0.33	0.33	0.33	0.33	0.33	0.33	0.33	0.33	0.33	0.33
SwissLens	SLF550	NaN	NaN	NaN	NaN	NaN	NaN	NaN	NaN	NaN	NaN	NaN	NaN	NaN	NaN	NaN	NaN	NaN	NaN	NaN	NaN	NaN	NaN	NaN	NaN	0.16	0.2	0.24	0.27	0.3	0.33	0.34	0.35	0.35	0.35	0.35	0.35	0.35	0.35	0.35	0.35	0.35	0.35	0.35	0.35	0.35	0.35	0.35	0.35
Ultravision International	Soft contact lenses - orange	NaN	NaN	NaN	NaN	NaN	NaN	NaN	NaN	NaN	NaN	NaN	NaN	NaN	NaN	NaN	NaN	NaN	NaN	NaN	NaN	NaN	3.65	3.92	4.22	4.55	4.92	5.32	5.75	6.18	6.62	7.02	7.43	7.95	8.82	9.95	10.9	11.5	12.1	12.97	13.98	14.9	15.63	16.3	17	17.69	18.35	18.9	19.3
Woehlk	HydroFlexRP	0.82	0.83	0.83	0.82	0.82	0.82	0.82	0.81	0.81	0.81	0.81	0.83	0.87	0.94	1.02	1.1	1.17	1.22	1.24	1.22	1.17	1.1	1.01	0.93	0.85	0.8	0.77	0.77	0.76	0.76	0.76	0.76	0.76	0.75	0.75	0.75	0.75	0.74	0.74	0.74	0.74	0.73	0.73	0.73	0.73	0.8	0.96	1.16
Yamamoto Kogaku Co. Ltd	O 360S UV Orange	0.03	0.03	0.03	0.03	0.03	0.03	0.03	0.03	0.03	0.03	0.03	0.03	0.03	0.03	0.03	0.03	0.03	0.03	0.03	0.03	0.03	0.03	0.03	0.03	0.03	0.03	0.04	0.04	0.04	0.04	0.04	0.04	0.04	0.04	0.04	0.04	0.04	0.04	0.04	0.04	0.04	0.04	0.04	0.04	0.04	0.04	0.04	0.04
Zeiss	BlueProtect	9.49	11.09	13.11	15.5	18.18	21.07	24.09	27.19	30.28	33.3	36.16	39.03	42.07	45.22	48.41	51.58	54.66	57.59	60.31	62.74	64.83	66.69	68.47	70.17	71.77	73.28	74.67	75.94	77.1	78.12	79	79.78	80.49	81.15	81.76	82.32	82.84	83.34	83.8	84.24	84.67	85.08	85.47	85.85	86.2	86.55	86.87	87.18
Zeiss	F540	2.3	2.34	2.36	2.36	2.36	2.36	2.36	2.36	2.36	2.36	2.36	2.36	2.36	2.36	2.35	2.33	2.3	2.28	2.26	2.25	2.25	2.25	2.25	2.25	2.25	2.25	2.27	2.32	2.39	2.47	2.54	2.61	2.69	2.77	2.85	2.91	2.95	2.98	3	3.03	3.04	3.06	3.06	3.05	3.04	3.02	3	2.98
Zeiss	F560	2.8	2.83	2.87	2.91	2.95	2.99	3.02	3.04	3.05	3.04	3	2.96	2.92	2.91	2.92	2.94	2.96	2.99	3.01	3.02	3.02	3.01	3	3	2.99	2.99	2.99	3	3	3.01	3.02	3.06	3.15	3.26	3.38	3.47	3.52	3.54	3.55	3.56	3.57	3.58	3.58	3.57	3.54	3.5	3.45	3.41
Zeiss	F580	2.69	2.72	2.75	2.79	2.86	2.91	2.91	2.92	2.92	2.92	2.92	2.9	2.87	2.84	2.82	2.83	2.85	2.87	2.88	2.86	2.83	2.8	2.78	2.81	2.88	2.96	3.01	3.04	3.06	3.08	3.1	3.11	3.12	3.13	3.21	3.33	3.39	3.39	3.39	3.39	3.29	3.1	3	3	3.01	3.03	3.04	3.04
Zeiss	F60	3.04	2.98	2.91	2.85	2.82	2.84	2.91	2.99	3.07	3.15	3.22	3.32	3.43	3.59	3.96	4.35	4.58	4.79	4.98	5.14	5.27	5.35	5.38	5.31	5.15	4.94	4.74	4.61	4.53	4.46	4.4	4.36	4.35	4.35	4.35	4.35	4.35	4.35	4.35	4.35	4.39	4.48	4.57	4.61	4.57	4.48	4.39	4.35
Zeiss	F80	3.18	3.23	3.21	3.17	3.11	3.05	2.95	2.79	2.62	2.49	2.44	2.44	2.45	2.46	2.47	2.48	2.5	2.51	2.53	2.54	2.56	2.59	2.61	2.64	2.67	2.72	2.77	2.82	2.86	2.89	2.9	2.9	2.89	2.88	2.87	2.85	2.84	2.83	2.81	2.79	2.77	2.75	2.73	2.71	2.68	2.66	2.62	2.59
Zeiss	F90	2.71	2.82	2.77	2.64	2.48	2.35	2.3	2.37	2.49	2.56	2.54	2.49	2.43	2.37	2.32	2.3	2.33	2.4	2.48	2.56	2.63	2.71	2.8	2.88	2.95	3.01	3.06	3.07	3.07	3.07	3.07	3.07	3.07	3.07	3.08	3.12	3.15	3.19	3.2	3.16	3.07	2.95	2.82	2.73	2.69	2.69	2.69	2.69
Zeiss	Skylet Fun	23.6	23.56	23.47	23.33	23.17	23	22.81	22.57	22.3	22.02	21.72	21.39	21	20.49	19.88	19.3	18.77	18.25	17.76	17.3	16.87	16.45	16.06	15.71	15.4	15.15	14.94	14.75	14.54	14.3	13.98	13.6	13.21	12.86	12.6	12.43	12.29	12.18	12.07	11.95	11.8	11.62	11.4	11.17	10.92	10.67	10.43	10.2
Zeiss	Skylet Road	7.06	7.21	7.35	7.49	7.61	7.7	7.77	7.79	7.79	7.8	7.8	7.8	7.8	7.8	7.77	7.7	7.6	7.47	7.34	7.21	7.1	6.99	6.88	6.76	6.66	6.57	6.51	6.47	6.44	6.42	6.39	6.37	6.34	6.31	6.27	6.21	6.15	6.09	6.03	5.98	5.94	5.89	5.84	5.8	5.77	5.75	5.74	5.75
Zeiss	Skylet Sport	2.49	2.53	2.57	2.61	2.64	2.66	2.68	2.69	2.71	2.72	2.73	2.73	2.72	2.7	2.68	2.65	2.63	2.61	2.6	2.6	2.61	2.62	2.63	2.65	2.67	2.7	2.77	2.84	2.94	3.04	3.14	3.23	3.34	3.46	3.6	3.71	3.8	3.83	3.82	3.8	3.78	3.75	3.73	3.71	3.7	3.7	3.71	3.71
ZELTZER X-CHROM	N/A - final modified red contact lens	NaN	NaN	NaN	NaN	NaN	NaN	NaN	NaN	NaN	NaN	NaN	NaN	NaN	NaN	NaN	NaN	NaN	NaN	NaN	NaN	NaN	NaN	NaN	0.35	0.28	0.22	0.18	0.15	0.14	0.13	0.13	0.12	0.12	0.12	0.12	0.12	0.12	0.13	0.13	0.13	0.13	0.13	0.13	0.13	0.13	0.13	0.12	0.12
ZELTZER X-CHROM	N/A - modified red contact lens	NaN	NaN	NaN	NaN	NaN	NaN	NaN	NaN	NaN	NaN	NaN	NaN	NaN	NaN	NaN	NaN	NaN	NaN	NaN	NaN	NaN	NaN	2.71	3.75	3.88	3.17	2.51	2.14	2.12	2.11	2.11	2.11	2.1	2.1	2.1	2.09	2.08	2.07	2.06	2.06	2.06	2.06	2.04	2.03	2.01	2	1.99	1.98
[truncated: 756 more columns]
